# Supplementary material for: The Relationship between the Spatial Arrangement of Pigments and Exciton Transition Moments in Photosynthetic Light-Harvesting Complexes
Source: Int J Mol Sci. 2021 Sep 17;22(18):10031. doi: 10.3390/ijms221810031 (PMC8470053; doi:10.3390/ijms221810031)
Supplement: Supplementary file 1 [file ijms-22-10031-s001.zip]

Archive with 3 entries (3 files):
- Video_S1.mp4
- Video_S2.mp4
- Video_S3.mp4
